# Supplementary material for: Efficient and easy‐to‐use capturing three‐dimensional metagenome interactions with GutHi‐C
Source: Imeta. 2024 Jul 22;3(5):e227. doi: 10.1002/imt2.227 (PMC11487548; doi:10.1002/imt2.227)
Supplement: Supplementary file 2 — Table S1. Comparison of the GutHi‐C experimental procedure with the manual from this kit that was downloaded from the Phase Genomics website. [file IMT2-3-e227-s002.xlsx]

## Sheet: S1
Table S1 Comparison of GutHi-C experimental procedure and the manual from ProxiMeta Hi-C kit that downloaded from the Phase Genomics website.
ProxiMeta Hi-C (Proximo Hi-C Microbe Kit, KT1045) Phase Genomics	GutHi-C
The whole process involves the reagent composition and concentration is not known, such as Crosslink Solution, 10× CRB, Lysis Buffer 1, Lysis Buffer 2, Recovery Beads and others.	Most of the reagent compositions and concentration are known, which is convenient for academic exchange and mutual improvement of knowledge.
Note: It is not conducive to academic communication and knowledge dissemination.	Note: Here, we are purely academic and scientific research with technology.
Crosslinking in a small volume (1 mL) of solution.	Crosslinking in a large volume (5.405 mL) of solution. The bacteria are mixed more thoroughly and the contact with the crosslinker is more sufficient.
Lysis with Lysis Buffer 1 and Lysis Buffer 2.	Efficient cell lysis, permeabilization with liquid nitrogen grinding and lysozyme chemical incubation.
Recovery Beads are added.	The introduction of the ''in situ Hi-C framework''.
Note: The following reactions are carried out on Recovery Beads, which includes Fragmentation, Proximity Ligation and Reverse Crosslinks.	Note: That could retains the original microenvironment of the nuclear region, make the proximity-ligation be carried out in the nuclear region to the greatest extent.
Fragmentation with 11 μL of Fragmentation Enzyme(Sau3AI or MluCI), incubating at 37˚C for 1 h.	Efficient digestion with 5~20 μL of restriction enzyme per tube (DpnII), at 37°C overnight.
	Note: From 0-16 h, the digestion effect will be better as the digestion time is extended. We also tested the effect of endonuclease on chicken metagenome digestion. DpnII is better than Sau3AI and MluCI.
Proximity Ligation is conducted on Recovery Beads.	Biotin-labeled end-filling at digestion fragments and blunt-end proximity ligation in nuclear region.
Note: This could lead to random ligation of DNA between different bacteria.	Note: It improves the ligation efficiency and avoid ligation of DNA between different bacteria.
Purifiy DNA with RX enzyme, incubation at 65°C for at least 1 h (up to 16 h). 200 μLof Recovery Beads purification were conducted.	Reversal cross-link with Proteinase K, to obtain purified DNA at 55°C for 30 min. Low-cost High-salt DNA extraction were conducted.
	Note: High-salt solution is cheaper than Recovery Beads.
Streptavidin bead binding (Prepare the beads, bind the sample to the beads, measure the concentration of DNA on the Streptavidin Beads)	Circular coprecipitated DNA was introduced and the joint DNA was disrupted by Sonication.
	Note: Chaperone DNA plays a tracer role prior to streptavidin bead binding. Sonication can fragment the library more thoroughly, and there will be no large fragments left due to insufficient enzyme amount (Frag, Repair, & A-Tail Enzyme).
Fragmentation, end-repair, and A-tailing on Streptavidin Beads.	Double-sided size selection with magnetic bead sorting.
Note: Here, the fragmentation was performed with Frag, Repair, & A-Tail Enzyme on the library. There will be large fragments left due to insufficient enzyme amount, which need pre-test. The effect of these reactions on Beads is not effective.	Note: After sorting, the library fragments are consistent in size and neat, which could indirectly improve the efficiency of following immunomagnetic bead enrichment and PCR amplification.
On-bead amplification	The target interaction fragments were captured by immunomagnetic beads
Library clean-up and double-sided size selection with magnetic bead sorting. Finally, sequencing was submitted.	End repair and A-tailing reactions was performed, and the library was amplified following clean-up and double-sided size selection with gel excision, sorting, and recovery.
	Finally, sequencing was submitted.
	Note: The cut-off recovery range of formal PCR E-gel results is 350~700 bp, which can reduce the probability of adapter contamination in the library data.
